# Supplementary material for: Genes and elements involved in the regulation of the nervous system and growth affect the development of spinal deformity in Cyprinus carpio
Source: PLoS One. 2022 Apr 8;17(4):e0266447. doi: 10.1371/journal.pone.0266447 (PMC8993014; doi:10.1371/journal.pone.0266447)
Supplement: S1 Table — (XLSX) [file pone.0266447.s001.xlsx]

## Sheet: Munka1
S1 Table. Macro-and microelement content of spine of studied common carps
Sample ID	Ba (mg/kg)	Ca (mg/kg)	Cu(mg/kg)	Fe (mg/kg)	K (mg/kg)	Mg (mg/kg)	Mn (mg/kg)	Na (mg/kg)	P (mg/kg)	Sr (mg/kg)	Zn (mg/kg)	S (mg/kg)
NT1	8.88	195244	1.708	108.95	373.6	1223.1	8.880	1020.8	10244	229.5	263.9	1377.7
NT2	11.61	243190	3.371	85.39	194.4	1286.5	10.112	1063.5	11931	246.1	430.0	1294.4
NT5	6.68	173492	1.089	54.22	168.5	1034.7	7.838	830.9	9894	218.2	181.7	1396.5
NP1	7.91	209151	2.681	99.19	396.8	1211.7	8.042	938.3	10871	225.2	401.1	860.9
NP2	9.62	200236	2.025	64.79	316.9	1223.6	8.099	1260.9	11364	247.0	283.6	874.2
NP4	7.39	187443	1.385	52.29	551.9	1378.3	5.886	963.3	9716	212.6	197.6	1321.3
DT2	7.70	195728	1.924	84.98	225.1	1288.3	11.544	951.4	10550	237.9	279.4	1394.9
DT4	5.33	157028	.615	98.94	158.6	1064.5	6.453	1110.3	9556	209.9	117.4	1579.7
DT5	9.56	214229	2.731	98.31	421.9	1234.8	8.875	1066.4	10261	232.1	299.0	1581.1
DP1	7.55	178831	.944	84.36	120.2	875.7	9.129	925.8	9301	192.0	334.5	1537.4
DP2	5.17	163522	.517	57.22	172.3	1133.0	3.619	654.7	9600	189.6	243.8	1510.1
DP4	14.93	315198	7.463	115.67	167.9	1291.0	18.657	1429.1	13858	306.0	513.7	809.7
Legend: normal group (N); deformed group (D); mirror phenotype (T); scaled phenotype (P); barium (Ba); calcium (Ca); copper (Cu); iron (Fe); potassium (K); magnesium (Mg); manganese (Mn); sodium (Na); phosphorus (P); strontium (Sr); zinc (Zn); sulfur (S)
