# Supplementary material for: Genes and elements involved in the regulation of the nervous system and growth affect the development of spinal deformity in Cyprinus carpio
Source: PLoS One. 2022 Apr 8;17(4):e0266447. doi: 10.1371/journal.pone.0266447 (PMC8993014; doi:10.1371/journal.pone.0266447)
Supplement: S2 Table — (XLSX) [file pone.0266447.s002.xlsx]

## Sheet: Munka1
S2 Table. Avarage Ct values of studied genes per tissue
Gene avarage Ct values / tissue	Normal Group	Deformed Group
Akt1s1 average Ct (blood) + SD	2.70 + 1.87	31.43 + 64.39
Akt1s1 average Ct (heart) + SD	1.09 + 0.48	1.56 + 0.35
Akt1s1 average Ct (liver) + SD	0.04 + 0.28	1.31 + 0.25
Akt1s1 average Ct (genitals) + SD	1.37 + 1.52	0.88 + 0.46
Akt1s1 average Ct (dorsal muscle) + SD	1.03 + 0.25	0.87 + 0.16
Akt1s1 average Ct (abdominal fat) + SD	1.48 + 0.78	1.10 + 0.26
Akt1s1 average Ct (brain) + SD	1.04 + 0.31	1.17 + 0.31
CALR average Ct (blood) + SD	2.40 + 2.29	1.10 + 1.90
CALR average Ct (heart) + SD	1.24 + 0.74	1.55 + 0.38
CALR average Ct (liver) + SD	1.05 + 0.33	1.06 + 0.19
CALR average Ct (genitals) + SD	1.03 + 0.27	1.73 + 1.34
CALR average Ct (dorsal muscle) + SD	1.03 + 0.26	1.10 + 0.14
CALR average Ct (abdominal fat) + SD	1.04 + 0.30	0.98 + 0.48
CALR average Ct (brain) + SD	1.07 + 0.46	1.08 + 0.54
COLI1A2 average Ct (blood) + SD	2.12 + 1.90	1.02 + 1.73
COLI1A2 average Ct (heart) + SD	1.12 + 0.59	1.40 + 0.23
COLI1A2 average Ct (liver) + SD	1.04 + 0.30	1.06 + 0.25
COLI1A2 average Ct (genitals) + SD	1.20 + 0.70	1.97 + 1.11
COLI1A2 average Ct (dorsal muscle) + SD	1.03 + 0.25	1.17 + 0.47
COLI1A2 average Ct (abdominal fat) + SD	1,14 + 0.50	1.19 + 0.32
COLI1A2 average Ct (brain) + SD	1.11 + 0.61	1.25 + 0.58
CRH average Ct (blood) + SD	2.09 + 1.64	1.53 + 2.29
CRH average Ct (heart) + SD	1.21 + 0.73	1.26 + 0.31
CRH average Ct (liver) + SD	1.04 + 0.29	1.28 + 0.57
CRH average Ct (genitals) + SD	1.06 + 0.39	1.06 + 0.78
CRH average Ct (dorsal muscle) + SD	1.01 + 0.15	1.01 + 0.18
CRH average Ct (abdominal fat) + SD	1.08 + 0.43	1.07 + 0.54
CRH average Ct (brain) + SD	1.03 + 0.29	0.95 + 0.40
CHD average Ct (blood) + SD	2.08 + 1.69	2.97 + 3.74
CHD average Ct (heart) + SD	1.18 + 0.66	1.62 + 0.49
CHD average Ct (liver) + SD	1.02 + 0.19	1.37 + 0.26
CHDaverage Ct (genitals) + SD	1.06 + 0.39	1.47 + 1.02
CHD average Ct (dorsal muscle) + SD	1.02 + 0.21	1.04 + 0.21
CHD average Ct (abdominal fat) + SD	1.05 + 0.32	1.11 + 0.33
CHD average Ct (brain) + SD	1.07 + 0.46	1.27 + 0.39
GH average Ct (blood) + SD	2.41 + 2.39	2.04 + 3.59
GH average Ct (heart) + SD	1.16 + 0.62	1.31 + 0.45
GH average Ct (liver) + SD	1.05 + 0.37	0.68 + 0.52
GH average Ct (genitals) + SD	1.28 + 0.79	2.39 + 2.06
GH average Ct (dorsal muscle) + SD	1.02 + 0.25	1.14 + 0.22
GH average Ct (abdominal fat) + SD	1.09 + 0.44	0.94 + 0.28
GH average Ct (brain) + SD	1.28 + 0.67	1.18 + 0.39
IGF1 average Ct (blood) + SD	1.99 + 1.57	3.26 + 5.88
IGF1 average Ct (heart) + SD	1.30 + 1.06	0.69 + 0.44
IGF1 average Ct (liver) + SD	1.04 + 0.31	0.88 + 0.43
IGF1 average Ct (genitals) + SD	1.12 + 0.53	1.32 + 0.59
IGF1 average Ct (dorsal muscle) + SD	1.04 + 0.31	0.95 + 0.41
IGF1 average Ct (abdominal fat) + SD	3.05 + 3.48	3.45 + 3.48
IGF1 average Ct (brain) + SD	1.12 + 0.67	3.35 + 3.73
MSTN average Ct (blood) + SD	1.89 + 1.47	2.50 +5.14
MSTN average Ct (heart) + SD	1.18 + 0.70	1.46 + 0.49
MSTN average Ct (liver) + SD	1.04 + 0.31	1.26 + 0.30
MSTN average Ct (genitals) + SD	1.06 + 0.39	1.74 + 1.12
MSTN average Ct (dorsal muscle) + SD	1.01 + 0.15	0.93 + 0.09
MSTN average Ct (abdominal fat) + SD	1.11 + 0.48	1.39 + 0.27
MSTN average Ct (brain) + SD	1.06 + 0.42	0.91 + 0.23
TLR2 average Ct (blood) + SD	2.20 + 2.18	3.00 + 5.21
TLR2 average Ct (heart) + SD	1.29 + 0.93	1.41 + 0.33
TLR2 average Ct (liver) + SD	1.04 + 0.33	1.25 + 0.25
TLR2 average Ct (genitals) + SD	1.11 + 0.45	1.59 + 0.92
TLR2 average Ct (dorsal muscle) + SD	1.00 + 0.11	1.41 + 0.57
TLR2 average Ct (abdominal fat) + SD	1.01 + 0.18	1.01 + 0.53
TLR2 average Ct (brain) + SD	1.04 + 0.28	1.17 + 1.07
SIX3 average Ct (blood) + SD	1.98 + 1.65	2.39 + 3.53
SIX3 average Ct (heart) + SD	1.21 + 0.69	1.38 + 0.27
SIX3 average Ct (liver) + SD	1.03 + 0.25	1.11 + 0.24
SIX3 average Ct (genitals) + SD	1.36 + 1.04	7.49 + 8.26
SIX31 average Ct (dorsal muscle) + SD	1.01 + 0.17	0.82 + 0.14
SIX3 average Ct (abdominal fat) + SD	1.11 + 0.57	1.26 + 0.59
SIX3 average Ct (brain) + SD	1.05 + 0.36	1.29 + 0.72
Legend: Standard deviation (SD)
